# Supplementary material for: Reply to Fuentes-Barría, H.; Aguilera-Eguía, R. Comment on “Cifuentes-Suazo et al. Dietary Counseling: An Option to Malnutrition and Masticatory Deficiency in Patients with Total Protheses? A Scoping Review. Nutrients 2025, 17, 141”
Source: Nutrients. 2026 Mar 17;18(6):945. doi: 10.3390/nu18060945 (PMC13028726; doi:10.3390/nu18060945)
Supplement: Supplementary file 1 [file nutrients-18-00945-s001.zip]

Archive with 1 entries (1 files):
- nutrients-4024282-supplementary.pdf
